# Supplementary material for: Integrative transcriptomic and machine learning analyses identify HDAC9 as a key regulator of mitochondrial dysfunction and senescence-associated inflammation in diabetic nephropathy
Source: Front Immunol. 2025 Aug 29;16:1627173. doi: 10.3389/fimmu.2025.1627173 (PMC12425722; doi:10.3389/fimmu.2025.1627173)
Supplement: Supplementary Table 1 — The primers used in the study. [file Table1.xlsx]

## Sheet: Sheet1
Species	Name	Sequence (5’-3’)
human	TYROBP-F	ACTGAGACCGAGTCGCCTTAT
human	TYROBP-R	ATACGGCCTCTGTGTGTTGAG
human	RCN1-F	CTGGGTTTTATCAGAACGGGAG
human	RCN1-R	CCAGTGGCGAATCTCATCTTT
human	CASP3-F	CATGGAAGCGAATCAATGGACT
human	CASP3-R	CTGTACCAGACCGAGATGTCA
human	HDAC9-F	AGTAGAGAGGCATCGCAGAGA
human	HDAC9-R	GGAGTGTCTTTCGTTGCTGAT
human	CLDN1-F	TTGGGCTTCATTCTCGCCTT
human	CLDN1-R	GAGGATGCCAACCACCATCA
human	TP53-F	GAGGTTGGCTCTGACTGTACC
human	TP53-R	TCCGTCCCAGTAGATTACCAC
human	P21-F	TGTCCGTCAGAACCCATGC
human	P21-R	AAAGTCGAAGTTCCATCGCTC
human	P16-F	GATCCAGGTGGGTAGAAGGTC
human	P16-R	CCCCTGCAAACTTCGTCCT
human	β-actin-F	GTCATTCCAAATATGAGATGCGT
human	β-actin-R	GCTATCACCTCCCCTGTGTG
human	TNF-α-F	TGGCCCAGACCCTCACACTCAG
human	TNF-α-R	ACCCATCGGCTGGCACCACT
human	IL-1β-F	TTGACGGACCCCAAAAGAT
human	IL-1β-R	GAAGCTGGATGCTCTCATCTG
human	IL-6-F	GTAGCCGCCCCACACAGA
human	IL-6-R	CATGTCTCCTTTCTCAGGGCTG
human	IL-1β-F	TTGACGGACCCCAAAAGAT
human	IL-1β-R	GAAGCTGGATGCTCTCATCTG
human	si-HDAC9-F	CAAACUGCUUUCGAAAUCUAUTT
human	si-HDAC9-R	AUAGATTUCGAAAGCAGUUUGTT
human	si-NC-F	UUCUCCGAACGUGUCACGUTT
human	si-NC-R	ACGUGACACGUUCGGAGAATT
