# Supplementary material for: Integrative transcriptomic and machine learning analyses identify HDAC9 as a key regulator of mitochondrial dysfunction and senescence-associated inflammation in diabetic nephropathy
Source: Front Immunol. 2025 Aug 29;16:1627173. doi: 10.3389/fimmu.2025.1627173 (PMC12425722; doi:10.3389/fimmu.2025.1627173)
Supplement: Supplementary Table 3 — List of MRGs. [file Table3.xls]

SLC34A2
BAZ1A
MSC
NLGN4X
EFHD2
SH3BGR
MAN2A1
SASH3
CD96
POLR1D
PID1
KAL1
DOCK10
KCNQ1OT1
CD37
ABCA6
TOP2A
EPB41L2
ACOT8
RNASET2
CXorf21
S100A10
PTPRK
TMEM123
NABP1
FBL
GNL3
TRAF3IP3
M6PR
ADRB2
GPR64
DAPP1
NDC80
GGT5
MAN2B1
CASP3
LIF
FLNA
LMCD1
MICAL1
RPL18
ADAMTS3
PTTG1
HIST1H2BG
LAMC2
CYBRD1
CD27
FRMD1
C11orf80
CD86
AHNAK2
RPS2
TPM4
HN1
SCIN
CCNB1
NUSAP1
PFKP
CADM3
PHLDA1
RAC2
IL2RG
RPS15
RAP1GAP2
LYPD1
SOAT1
FCGR1A
ALOX5
BIN2
SH3BGRL3
TGIF1
PTX3
CD180
IMPDH2
RCN1
FAM47E
STARD8
BTG1
EDN1
PRC1
EFNA5
FCGR2C
CORO1C
LAMC1
AHR
LYN
CP
GALNT1
TGFB2
RPL10A
HRH1
FXYD5
ADAMDEC1
ALDH1A3
MCAM
PLAU
GSTP1
IL33
ANXA4
TDO2
CADM1
EIF3D
FAM110B
NFKBIE
PAFAH1B3
MET
SLIT3
LTBP2
CD3G
ADRA2A
SLAMF7
PRSS23
PPP1R14B
LBR
JAK1
DKK3
LPAR1
LGALS3
C5AR1
NCF1
NUTF2
PMAIP1
PLEK
MLLT11
PTPLA
TLR2
LIFR
RAB3B
RPLP0
HGF
TNFAIP6
BMP5
CD44
FYB
FCGR2B
TM6SF1
DRAM1
CLEC4A
STK39
TRIL
ANXA5
PTPRE
HDAC9
CST6
GFRA1
SETBP1
GALNT7
ITGAM
C2
DENND2D
GABRP
CTSG
LCP1
TUBA1A
RRM2
AASS
IRS1
HIF1A
GPHN
HPGDS
C10orf10
HIST1H3B
MMP14
CDH3
CDCP1
SPATS2
LCN2
KDELC1
KRT7
CH25H
CCR2
PRKCB
RFTN1
GPR171
DOCK2
CELF2
TESC
ECT2
TUBB
C1RL
SYTL2
TUBA1C
FKBP11
ZNF217
HCK
PLA2G4A
ALOX5AP
PC
LRRC16A
ARHGAP15
COL4A2
SVEP1
RNASE2
CPE
TKT
PIM1
ABCC3
FGF7
PDGFRA
CHPT1
EDNRA
ABCC9
CCR7
CKLF
CLDN3
CSF1R
TNFAIP3
KBTBD11
SERPINE1
SLC17A5
SLC16A10
P2RY13
RPS19
FMOD
SERPING1
COL14A1
CCND2
MYOF
ITGB2
NMU
RPL13
DOK5
MICAL2
TLR1
CFD
HLA-DQB1
FCGR1B
PLP2
OLFML2B
TPM1
RPS9
KCNJ8
ENAH
CCR1
PDLIM1
CLEC10A
RASSF2
PRELP
KLHL3
SPON1
SCG5
RGS4
ENPP1
ARPC1B
RPS3
IL18
FOLR2
RPS16
LAMB1
GPR65
SAMHD1
SRGN
GATA6
BACE2
NPY1R
SACS
PPIB
LXN
KCTD12
ITGB6
NEFL
FAM129A
ELF3
SFN
AXL
S100A11
SEL1L3
ADAMTSL3
NCF2
CYP1B1
IGFBP3
CFB
TES
SYT11
HIST1H2AE
CD97
LY86
FBN1
BICC1
ACTA2
RRAD
CTSK
FHL2
COL8A1
SPRY1
ACTN1
UCP2
DACT1
CAV1
FCGR2A
TTR
CDH11
TNFRSF11B
TMSB10
GLIPR1
MYC
RPL8
TNFAIP8
SRPX
QPCT
HCLS1
IGSF6
EMP3
KRT8
GPX1
MMP2
MFAP4
LTBP1
C1orf186
SOX4
GHR
CLDN1
CHST15
CTSS
THBD
CD2
BIRC3
C3AR1
P2RY14
CD14
CYBB
HOPX
SAMSN1
CD24
CD1C
MUC1
GUCY1A3
PDZD2
PFN1
IL32
CORO1A
IFI16
PYCARD
CPVL
RPL36
C1R
CLEC7A
C1S
RPL35
IGFBP6
IL10RA
TNFRSF12A
INHBA
CCDC109B
LTB
PMP22
PXDN
PTH1R
FILIP1L
TRIB1
CST3
SFRP4
RND3
TLR7
RPL29
COL4A1
CAPG
CCL5
C1QA
CX3CR1
RPL18A
BHLHE41
IFI30
CD48
NID2
BASP1
COL15A1
FCER1G
RPS5
CRIP1
DSP
CXCL1
AEBP1
ANXA3
MIR21
ARL4C
IRF8
CCL20
PDE1A
CD163
CTSC
RASGRP1
FGF9
A2M
IL7R
TNC
MXRA5
GZMK
F13A1
CD3D
TIMP1
GPR183
FCER1A
PTPRC
RARRES1
IGKC
PTN
VCAM1
EVI2A
MGP
CRISPLD2
PPP1R3C
SELL
TGFBI
CD93
FMO3
CSTA
CXCL2
CDH6
LAPTM5
C1QB
MARCKS
GZMA
VSIG4
KRT18
LY96
CD53
MS4A4A
CFH
SLC38A1
SERPINA3
CCL18
SOX9
CPA3
WFDC2
CLU
TAGLN
HPGD
CXCL12
MNDA
SERPINF1
EVI2B
COL3A1
TYROBP
MS4A6A
ABCA8
APOC1
THBS2
CCL21
CCL2
COL6A3
COL1A2
MRC1
RNASE6
PROM1
CXCL6
ADH1B
KRT19
SLPI
EGR1
CCL19
VCAN
MOXD1
NELL1
FN1
C7
LYZ
C3
LUM
IGJ
MMP7
