# Supplementary material for: Integrative transcriptomic and machine learning analyses identify HDAC9 as a key regulator of mitochondrial dysfunction and senescence-associated inflammation in diabetic nephropathy
Source: Front Immunol. 2025 Aug 29;16:1627173. doi: 10.3389/fimmu.2025.1627173 (PMC12425722; doi:10.3389/fimmu.2025.1627173)
Supplement: Supplementary Table 4 — List of SRGs. [file Table4.xls]

SNTA1
STK38L
SLC34A2
EEF1E1
BAZ1A
CD99
MSC
HIST1H3F
TLR8
TMEM14A
NLGN4X
NUBPL
EFHD2
SH3BGR
MAN2A1
SASH3
DDAH2
DYNLRB1
CD96
CYB5R4
SP3
POLR1D
PEX7
PID1
ACTR2
PIK3R1
SCRN3
SMCO4
KAL1
GOLT1B
DOCK10
KCNQ1OT1
CD37
ABCA6
IMP4
KRT23
TOP2A
EPB41L2
ACOT8
RNASET2
NELL2
CXorf21
SDCBP
S100A10
PTPRK
TMEM123
ATRNL1
PDHX
NABP1
SLC25A36
FAIM
FBL
ZDHHC11
LGI2
CPA4
GNL3
TRAF3IP3
M6PR
ADRB2
GPR64
DAPP1
DHX35
ICAM3
GABARAP
NDC80
CLNS1A
GGT5
DDX39A
MAN2B1
CASP3
LIF
RFXANK
RPS12
FLNA
SSR4
CCL23
LMCD1
MICAL1
RPL18
ADAMTS3
ERCC1
PTTG1
CD36
HIST1H2BG
RTN3
C6
MMADHC
LAMC2
SLC6A6
FAM208B
CYBRD1
GINS1
ADSS
CD27
MARCKSL1
FRMD1
KRTAP2-3
EEF2
CYP4F12
PQBP1
C11orf80
CD86
AHNAK2
RPS2
TPM4
LST1
HN1
CLDN4
SCIN
ARHGAP12
CCNB1
NUSAP1
SECISBP2L
PFKP
PAX8
CADM3
PHLDA1
RAC2
IL2RG
NMRK1
TBL1XR1
RPS15
RAP1GAP2
ITPA
GCA
YIF1A
LYPD1
SOAT1
FCGR1A
ALOX5
BIN2
SLC46A3
SH3BGRL3
TGIF1
PTX3
CD180
IMPDH2
RCN1
FAM47E
STARD8
BTG1
EDN1
PRC1
GNAI1
EFNA5
ADAM9
FCGR2C
FZD4
PLCB4
CAPN6
CORO1C
MMD
TRAPPC13
LAMC1
AHR
CARM1
C19orf10
LYN
CP
GPC4
GALNT1
TGFB2
SCD
SMAGP
XBP1
PDZD8
LPGAT1
PRKCDBP
DENND5B
RPL10A
PSMD6
PDP1
HRH1
TBC1D16
FXYD5
ADAMDEC1
FAM50A
ALDH1A3
CHUK
IQGAP1
MCAM
NEFM
PLAU
GSTP1
IL33
ANXA4
IL1R2
TDO2
CADM1
CD38
BCL10
EIF3D
CARHSP1
COG7
FAM110B
NFKBIE
CDA
PAFAH1B3
LSM2
MET
CASP1
APOBEC3B
PRKX
SLIT3
EDIL3
NME1
LTBP2
CD3G
PHLDA2
TNIK
FIGF
ADRA2A
SLAMF7
DIXDC1
PRSS23
PPP1R14B
LBR
HIST1H4J
CSDC2
JAK1
TUBA4A
DKK3
LPAR1
LGALS3
MMP9
C5AR1
NCF1
MNS1
NUTF2
SYT17
NMI
SH3BP4
AP2S1
PMAIP1
PLEK
IGFLR1
MLLT11
PTPLA
TLR2
PELI1
LCP2
LIFR
RAB3B
TUBA1B
RPLP0
ST3GAL1
SORL1
HLA-DMB
HGF
TNFAIP6
BMP5
IFNGR1
CD44
FYB
FCGR2B
ISG20
TMEM160
TM6SF1
DRAM1
NDFIP1
CLEC4A
STK39
TRIL
SEMA3C
ANXA5
PTPRE
BEX1
HDAC9
CST6
GFRA1
SETBP1
VWF
ARF5
CDC7
GALNT7
ITGAM
C2
DENND2D
GABRP
CTSG
LCP1
TUBA1A
RRM2
AASS
HMGB2
IRS1
HIF1A
MS4A1
GPHN
HPGDS
C10orf10
MZB1
HIST1H3B
LIPG
DNM1
ACSL4
AKAP12
LAMP3
MMP14
NAIP
RASSF9
ATP1B3
CDH3
CDCP1
KPNA2
MAP3K8
SPATS2
B4GALT5
LCN2
KDELC1
PRPS2
KRT7
POLI
CH25H
APRT
ZNF204P
CCR2
PRKCB
DSG2
UPP1
RFTN1
NR0B2
GPR171
DOCK2
CLEC4E
CXCL13
LRMP
APOBEC3A
CLIC1
CELF2
TESC
ECT2
COMP
CDH2
TUBB
DCPS
C1RL
SYTL2
TUBA1C
CSTB
FKBP11
ZNF217
DAAM1
EIF3G
WDR43
HCK
PLA2G4A
KCNMB4
ALOX5AP
SMAD1
FZD6
PC
LRRC16A
ARHGAP15
CST7
COL4A2
SVEP1
RNASE2
DCBLD2
CPE
TKT
TMEM100
PIM1
ABCC3
FGF7
PDGFRA
PPP1CA
CHPT1
EDNRA
ABCC9
NAV2
TNFSF10
CCR7
CKLF
NPR3
CLDN3
CSF1R
TNFAIP3
KBTBD11
GPR126
RCBTB1
SLCO4A1
SERPINE1
SLC17A5
SLC16A10
HLA-DMA
P2RY13
CDKN1A
RPS19
FMOD
SERPING1
COL14A1
CCND2
MYOF
ITGB2
TSPO
NMU
RPL13
DOK5
MICAL2
TLR1
CFD
PLSCR1
HLA-DQB1
FCGR1B
PLP2
CAPNS1
OLFML2B
TPM1
RPS9
KCNJ8
PLXDC2
PALMD
TSPAN13
ENAH
CCR1
PDLIM1
HLA-DRB1
HEY1
CLEC10A
FZD7
RASSF2
PRELP
KLHL3
SPON1
SCG5
RGS4
ENPP1
ARPC1B
RPS3
IL18
FOLR2
ITM2C
RPS16
LAMB1
GPR65
FPR1
SAMHD1
TNFRSF17
SRGN
GATA6
BACE2
NPY1R
SACS
PPIB
KLF9
SLC7A5
LXN
KCTD12
ITGB6
NUPR1
NEFL
FAM129A
ELF3
SFN
DUSP6
AXL
FSTL1
SLC12A2
S100A11
SEL1L3
ADAMTSL3
NCF2
CYP1B1
GPR18
IGFBP3
CFB
TES
PGLS
GCH1
SYT11
GLTP
HIST1H2AE
CD97
LY86
FBN1
BICC1
ACTA2
LTBP3
RRAD
CTSK
FHL2
COL8A1
SPRY1
ACTN1
KLRB1
UCP2
DACT1
CAV1
SLC25A6
ZBED2
FCGR2A
TTR
CDH11
TNFRSF11B
TMSB10
GBP2
GLIPR1
MYC
APOLD1
RPL8
TNFAIP8
SRPX
QPCT
HCLS1
IGSF6
NAMPT
EMP3
KRT8
FGL2
GAS2
IGKV1-37
GPX1
RGS1
MMP2
CXCR4
MFAP4
LTBP1
C1orf186
SOX4
GHR
CLDN1
CHST15
TSPAN8
CTSS
PFKFB3
THBD
FRZB
FCN1
PER3
HLA-DRA
CD2
BIRC3
PLAC8
CEL
C3AR1
P2RY14
CD14
CYBB
CCL8
HOPX
SAMSN1
CD24
CD1C
MUC1
GUCY1A3
PDZD2
PFN1
IL32
CORO1A
IFI16
CYR61
NT5E
IGLV6-57
RGCC
PYCARD
CPVL
RPL36
VEGFC
C1R
CLEC7A
C1S
AGR2
RPL35
IGFBP6
COX6B1
IL10RA
TNFRSF12A
INHBA
CCDC109B
LTB
PMP22
PXDN
EDNRB
STAP1
PTH1R
FILIP1L
TRIB1
CST3
SFRP4
RND3
TLR7
LOXL1
RPL29
KCNN2
COL4A1
CAPG
CCL5
C1QA
CX3CR1
RPL18A
HLA-DPA1
LSM7
BHLHE41
IFI30
CD48
NID2
BASP1
RELN
G0S2
COL15A1
FCER1G
RPS5
CYTIP
CRIP1
DSP
CXCL1
CCL22
REG1A
AEBP1
ANXA3
MIR21
CYBA
ARL4C
IRF8
ZNF91
ARPC3
CCL20
PDE1A
FGA
CD163
CTSC
RASGRP1
FGF9
CD52
HSPB1
A2M
IL7R
TNC
MXRA5
CD69
S100A4
GZMK
F13A1
VTCN1
CD3D
TIMP1
GPR183
FCER1A
PTPRC
RARRES1
PLK2
IGKC
PTN
GEM
VCAM1
EVI2A
MGP
PLTP
CRISPLD2
PPP1R3C
OLFM4
SELL
TGFBI
CD93
FMO3
CSTA
HTR2B
CXCL2
CDH6
LAPTM5
C1QB
MARCKS
GZMA
VSIG4
KRT18
LY96
JUNB
CD53
MS4A4A
LAMP5
ITGBL1
CFH
SLC38A1
SERPINA3
CR2
CCL18
SOX9
TFPI2
CPA3
WFDC2
CLU
IGKV1-17
TAGLN
HPGD
CXCL12
MNDA
SERPINF1
EVI2B
COL3A1
TAC1
ADAMTS1
TYROBP
MS4A6A
ABCA8
APOC1
IGHM
THBS2
ZFP36
CCL21
CCL2
COL6A3
COL1A2
MRC1
RNASE6
PROM1
CXCL6
IGFBP1
ADH1B
KRT19
SLPI
EGR1
CCL19
VCAN
MOXD1
LTF
NELL1
FN1
C7
LYZ
IGHA1
C3
UMOD
LUM
IGJ
MMP7
