# Supplementary material for: Integrative transcriptomic and machine learning analyses identify HDAC9 as a key regulator of mitochondrial dysfunction and senescence-associated inflammation in diabetic nephropathy
Source: Front Immunol. 2025 Aug 29;16:1627173. doi: 10.3389/fimmu.2025.1627173 (PMC12425722; doi:10.3389/fimmu.2025.1627173)
Supplement: Supplementary Table 5 — List of 34 hub genes after Lasso cox regression. [file Table5.xls]

List of 34 hub genes
SH3BGR
CASP3
LMCD1
CD27
RPS2
RCN1
IL33
EIF3D
PRSS23
HDAC9
RRM2
AASS
GPHN
HPGDS
TUBB
C1RL
ENAH
SRGN
FAM129A
TES
MFAP4
CLDN1
SAMSN1
IL10RA
COL4A1
CD48
BASP1
TIMP1
MS4A4A
TYROBP
PROM1
C3
LUM
IGJ
